# Supplementary material for: Breast Cancer Characteristics in the Population of Survivors Participating in the World Trade Center Environmental Health Center Program 2002–2019
Source: Int J Environ Res Public Health. 2021 Jul 15;18(14):7555. doi: 10.3390/ijerph18147555 (PMC8306152; doi:10.3390/ijerph18147555)
Supplement: Supplementary file 1 [file ijerph-18-07555-s001.zip]

Archive with 1 entries (1 files):
- ijerph-1224959-supplementary.pdf
